# Supplementary material for: Resorption of retromolar bone grafts after alveolar ridge augmentation—volumetric changes after 12 months assessed by CBCT analysis
Source: Int J Implant Dent. 2021 Jan 21;7:7. doi: 10.1186/s40729-020-00285-9 (PMC7817723; doi:10.1186/s40729-020-00285-9)
Supplement: Supplementary file 1 — Additional file 1. [file 40729_2020_285_MOESM1_ESM.xlsx]

## Sheet: Blatt1
Observer 1:
Patientenname	Patientennummer	Geburtsdatum	Alter	Alter codiert	Geschlecht	Geschlecht codiert	OK/ UK	OK/UK codiert	Untersuchungsdatum T1 OP-Tag	Volumen absolut OP-Tag in mm3(J)		Untersuchungsdatum 3	Tage nach T1	Volumen T2 absolut	Volumen T2 in % (Im Verhältnis zu Volumen zu T1)	Volumenabnahme T2 in % (im Verhältnis zu T1)			Area of Augmentation		Area of Implantation
F.C.	4	1955-06-22	59	1	w	0	4	0	2010-12-02	293.895		2012-03-08	462	154.575	0.525953	0.474047			44, 46 KNT retro		44.46
G.I.	5	1989-08-27	25	0	w	0	2	1	2009-07-10	280.449		2010-06-30	355	99.603	0.355155	0.644845			21 KNT retro		21
H.N.	7	1952-07-02	62	1	m	1	2	1	2010-10-29	545.832		2012-01-30	458						23 KNT retro		23
K.B.	8	1955-07-20	59	1	w	0	3	0	2008-10-02	168.75		2009-12-10	434	70.47	0.4176	0.5824			31 KNT retro		31
M.R.	10	1945-02-11	69	1	w	0	4	0	2011-04-12	544.617		2012-09-14	521	408.159	0.749442	0.250558			46, 47 KNT retro		46.47
S.T.	11	1956-05-06	58	1	m	1	4	0	2011-02-23	766.638		2012-03-16	387	672.327	0.876981	0.123019			43- 47 KNT retro re		43,44,45,46,47
B.E.	12	1943-02-19	71	1	w	0	3	0	2008-09-03	363.15		2009-08-21	352	184.167	0.507138	0.492862			34- 33 KNT retro		33.34
B.D.	14	1980-10-21	34	0	w	0	1	1	2012-07-25	383.049		2013-10-14	446	99.765	0.26045	0.73955			16, KNT retro		16
R.H.	15	1948-03-28	66	1	w	0	2	1	2012-04-18	455.112		2013-04-29	376	254.448	0.559089	0.440911			24- 26 KNT retro		24,25,26
J.M.	16	1947-06-07	67	1	w	0	3	0	2011-05-10	182.331		2013-10-15	889	112.779	0.61854	0.38146			35 KNT retro		35
S.K.	19	1971-03-26	43	0	w	0	4	0	2010-04-14	197.208		2011-12-09	604	84.051	0.426205	0.573795			46 KNT retro		46
S.B.	21	1943-05-20	71	1	w	0	3.4	0	2012-05-02	464.427		2014-06-30	789	364.905	0.78571	0.21429			36, 46 KNT retro		36.46
	Bezugdatum für Alter	2015-02-01		>50=1		m=1		OK=1
				<50=0		w=0		UK=0
Observer 2:
Patientenname	Patientennummer	Geburtsdatum	Alter	Alter codiert	Geschlecht	Geschlecht codiert	OK/ UK	OK/UK codiert	Untersuchungsdatum T1 OP-Tag	Volumen absolut OP-Tag in mm3(Mittelwert aus J&F)		Untersuchungsdatum 3	Tage nach T1	Volumen absolut	Volumen in % (Im Verhältnis zu Volumen zu T1)	Volumenabnahme in % (im Verhältnis zu T1)			Area of Augmentation		Area of Implantation
F.C.	4	1955-06-22	59	1	w	0	4	0	2010-12-02	290.317		2012-03-08	462	162.027	0.558103	0.441897			44, 46 KNT retro		44.46
G.I.	5	1989-08-27	25	0	w	0	2	1	2009-07-10	276.75		2010-06-30	355	98.5095	0.355951	0.644049			21 KNT retro		21
H.N.	7	1952-07-02	62	1	m	1	2	1	2010-10-29	540.418		2012-01-30	458						23 KNT retro		23
K.B.	8	1955-07-20	59	1	w	0	3	0	2008-10-02	168.629		2009-12-10	434	73.7235	0.437195	0.562805			31 KNT retro		31
M.R.	10	1945-02-11	69	1	w	0	4	0	2011-04-12	540.418		2012-09-14	521	402.624	0.745023	0.254977			46, 47 KNT retro		46.47
S.T.	11	1956-05-06	58	1	m	1	4	0	2011-02-23	762.21		2012-03-16	387	671.112	0.880482	0.119518			43- 47 KNT retro re		43,44,45,46,47
B.E.	12	1943-02-19	71	1	w	0	3	0	2008-09-03	372.317		2009-08-21	352	195.345	0.524675	0.475325			34- 33 KNT retro		33.34
B.D.	14	1980-10-21	34	0	w	0	1	1	2012-07-25	378.837		2013-10-14	446	97.7535	0.258036	0.741964			16, KNT retro		16
R.H.	15	1948-03-28	66	1	w	0	2	1	2012-04-18	453.627		2013-04-29	376	271.714	0.598982	0.401018			24- 26 KNT retro		24,25,26
J.M.	16	1947-06-07	67	1	w	0	3	0	2011-05-10	184.423		2013-10-15	889	122.418	0.663787	0.336213			35 KNT retro		35
S.K.	19	1971-03-26	43	0	w	0	4	0	2010-04-14	194.913		2011-12-09	604	92.448	0.474304	0.525696			46 KNT retro		46
S.B.	21	1943-05-20	71	1	w	0	3.4	0	2012-05-02	467.1		2014-06-30	789	371.574	0.795491	0.204509			36, 46 KNT retro		36.46
	Bezugdatum für Alter	2015-02-01		>50=1		m=1		OK=1
				<50=0		w=0		UK=0
	Untersuch.datum		2015-02-01	fixierter Bezug
																		#REF!	Mittelwert										#REF!	Mittelwert
																		#REF!	Median										#REF!	Median
	Durchschnittsalter		#REF!	#REF!	Anzahl "weiblich"	Analysemöglichkeiten
				#REF!	Anzahl "männlich"	Altersgruppen
	Median		#REF!	#REF!	Edit check above	"w" vs "m"
	jüngster		#REF!	1	Edit check gesamte Tabelle	Quadranten bzw OK zu UK
	ältester		#REF!			Abnahme Vol über die Zeit
